# Supplementary material for: High Pressure Processing vs. Thermal Pasteurization of Whole Concord Grape Puree: Effect on Nutritional Value, Quality Parameters and Refrigerated Shelf Life
Source: Foods. 2021 Oct 28;10(11):2608. doi: 10.3390/foods10112608 (PMC8620349; doi:10.3390/foods10112608)
Supplement: Supplementary file 1 [file foods-10-02608-s001.zip]

Archive with 1 entries (1 files):
- foods-1346685-supplementary.pdf
